# Supplementary material for: Reproducibility, reliability and validity of population-based administrative health data for the assessment of cancer non-related comorbidities
Source: PLoS One. 2017 Mar 6;12(3):e0172814. doi: 10.1371/journal.pone.0172814 (PMC5338773; doi:10.1371/journal.pone.0172814)
Supplement: S1 Fig — W1: Non-cancer related comorbidities; W2: Cancer-related comorbidities; W3: Age; Y: Death. (XLSX) [file pone.0172814.s002.xlsx]

## Sheet: SF1. Colider
S1 Fig. The direct acyclic graph for the collider stratification bias from non-cancer related comorbidities (W1).
