# Supplementary material for: Reproducibility, reliability and validity of population-based administrative health data for the assessment of cancer non-related comorbidities
Source: PLoS One. 2017 Mar 6;12(3):e0172814. doi: 10.1371/journal.pone.0172814 (PMC5338773; doi:10.1371/journal.pone.0172814)
Supplement: S1 Table — (XLSX) [file pone.0172814.s003.xlsx]

## Sheet: ST1. Comorb-ICD
S2 Table. Comorbidities and their ICD-10 codes, as defined for the Charlson comorbidity index, and obesity
	Comorbidity		ICD-10		Charlson index coefficient
	Myocardial infarction		I21.x, I22.x, I25.2		1
	Congestive heart failure		I11.0, I13.0, I13.2, I25.5, I42.0, I42.5–I42.9, I43.x, I50.x, P29.0		1
	Peripheral vascular disease		I70.x, I71.x, I73.1, I73.8, I73.9, I77.1, I79.0, I79.2, K55.1, K55.8, K55.9, Z95.8, Z95.9		1
	Cerebrovascular disease		G45.x, G46.x, H34.0, I60.x–I69.x		1
	Dementia		F00.x–F03.x, F05.1, G30.x, G31.1		1
	Chronic pulmonary Disease		I27.9, J40.x–J47.x, J60.x–J67.x, J68.4, J70.1, J70.3		1
	Rheumatic disease		M05.x, M06.x, M31.5, M32.x–M34.x, M35.1, M35.3, M36.0		1
	Peptic ulcer disease		K25.x–K28.x		1
	Mild liver disease		B18.x, K70.0–K70.3, K70.9, K71.3–K71.5, K71.7, K73.x, K74.x, K76.0, K76.2–K76.4, K76.8, K76.9, Z94.4		1
	Diabetes without chronic complication		E10.0, E10.1, E10.6, E10.8, E10.9, E11.0, E11.1, E11.6, E11.8, E11.9, E12.0, E12.1, E12.6, E12.8, E12.9, E13.0, E13.1, E13.6, E13.8, E13.9, E14.0, E14.1, E14.6, E14.8, E14.9		2
	Diabetes with chronic complication		E10.7, E11.2–E11.5, E11.7, E12.2–E12.5, E12.7, E13.2–E13.5, E13.7, E14.2–E14.5, E14.7		2
	Hemiplegia or paraplegia		G04.1, G11.4, G80.1, G80.2, G81.x, G82.x, G83.0–G83.4, G83.9		2
	Renal disease		I12.0, I13.1, N03.2–N03.7, N05.2–N05.7, N18.x, N19.x, N25.0, Z49.0–Z49.2, Z94.0, Z99.2		2
	Any malignancy, including lymphoma and leukemia, except malignant neoplasm of skin		C00.x–C26.x, C30.x–C34.x, C37.x–C41.x, C43.x, C45.x–C58.x, C60.x–C76.x, C81.x–C85.x, C88.x,C90.x–C97.x		2
	Moderate or severe liver disease		I85.0, I85.9, I86.4, I98.2, K70.4, K71.1, K72.1, K72.9, K76.5, K76.6, K76.7		3
	Metastatic solid tumor		C77.x–C80.x		6
	AIDS/HIV		B20.x–B22.x, B24.x		6
	Morbid obesity		E66		0
